# Supplementary material for: Disposable Electrochemical Aptasensor Based on Graphene Oxide-DNA Complex as Signal Amplifier towards Ultrasensitive Detection of Ochratoxin A
Source: Micromachines (Basel). 2022 May 26;13(6):834. doi: 10.3390/mi13060834 (PMC9228252; doi:10.3390/mi13060834)
Supplement: Supplementary file 1 [file micromachines-13-00834-s001.zip]

Archive with 1 entries (1 files):
- micromachines-1726898-supplementary.pdf
